# Supplementary material for: Predicting central lymph node metastasis in patients with papillary thyroid carcinoma based on ultrasound radiomic and morphological features analysis
Source: BMC Med Imaging. 2023 Aug 24;23:111. doi: 10.1186/s12880-023-01085-4 (PMC10463837; doi:10.1186/s12880-023-01085-4)
Supplement: Supplementary file 5 — Supplementary Material 5 [file 12880_2023_1085_MOESM5_ESM.xls]

## Sheet: Sheet1
id	Grade	group	sex	age	position	size	shape	boundary	blood
C002	C	1	2	25	3	0.5	1	2	2
C003	C	1	2	25	1	0.6	2	2	2
C004	C	1	2	28	2	0.6	2	3	3
C006	C	1	2	20	2	4.2	2	2	4
C007	C	1	1	47	1	0.74	2	2	2
C008	C	1	1	49	3	1.6	1	2	2
C011	C	1	1	46	2	1.2	2	1	2
C015	C	1	2	31	3	0.8	2	3	3
C017	C	1	2	34	2	1	2	3	2
C020	C	1	1	42	1	1.2	2	3	2
C021	C	1	2	26	2	1.4	2	3	3
C023	C	1	1	55	2	2.3	2	2	3
C024	C	1	2	51	3	0.9	2	3	3
C025	C	1	2	40	2	0.6	2	3	3
C026	C	1	2	53	2	2.5	2	2	3
C027	C	1	2	48	1	0.26	2	2	1
C029	C	1	2	40	1	1.2	2	2	3
C031	C	1	2	47	1	0.44	1	3	1
C035	C	1	1	46	2	0.8	2	3	2
C036	C	1	2	58	1	0.63	2	3	3
C037	C	1	2	50	2	0.6	2	1	2
C038	C	1	2	44	1	1.3	2	3	4
C040	C	1	1	70	1	1.3	1	3	2
C044	C	1	2	54	3	2.2	2	2	3
C046	C	1	2	44	3	1.1	1	3	2
C048	C	1	2	67	3	0.7	2	3	3
C050	C	1	2	45	1	1.2	2	3	3
C051	C	1	2	29	2	0.55	2	3	2
C052	C	1	2	55	1	0.8	2	2	2
C053	C	1	2	33	2	1.4	2	3	3
C054	C	1	2	48	2	3.1	1	1	4
C055	C	1	2	35	2	1	2	3	2
C058	C	1	2	20	1	0.5	2	1	3
C061	C	1	2	45	1	0.8	2	3	1
C062	C	1	2	38	2	1	2	3	1
C063	C	1	1	45	1	0.9	2	2	3
C065	C	1	2	56	2	1.7	2	2	3
C067	C	1	1	44	3	0.9	2	2	3
C070	C	1	2	48	1	0.6	2	3	1
C071	C	1	2	47	1	1.1	2	2	3
C072	C	1	2	22	1	1.8	2	3	1
C073	C	1	1	40	1	1.5	1	2	2
C074	C	1	2	39	2	1	2	3	1
C075	C	1	2	24	1	1.9	2	3	4
C076	C	1	2	56	2	1.8	1	3	3
D002	D	0	1	31	3	1.1	1	1	3
D004	D	0	2	27	3	0.63	2	3	2
D005	D	0	2	48	3	0.9	1	3	3
D006	D	0	1	63	1	0.8	1	2	2
D007	D	0	2	49	3	0.6	1	2	2
D012	D	0	2	35	2	0.25	1	1	1
D016	D	0	2	46	2	0.6	1	3	1
D018	D	0	2	51	3	0.45	2	2	3
D025	D	0	1	36	1	0.6	2	2	1
D026	D	0	2	50	3	0.54	1	1	1
D033	D	0	1	59	3	0.9	1	1	1
D034	D	0	1	58	2	0.43	1	2	2
D036	D	0	1	56	3	1.2	1	2	2
D038	D	0	1	30	3	0.9	1	1	3
D040	D	0	2	43	2	0.51	1	2	2
D042	D	0	2	27	2	0.7	1	2	2
D043	D	0	2	41	3	0.6	1	3	1
D047	D	0	2	29	3	0.56	1	3	1
D048	D	0	1	54	2	0.33	1	2	1
D050	D	0	1	32	3	0.6	1	1	2
D052	D	0	2	50	3	0.3	1	1	2
D053	D	0	2	38	3	0.73	1	3	2
D061	D	0	2	46	1	0.9	2	1	2
D063	D	0	2	55	3	0.24	2	2	2
D065	D	0	2	60	3	0.4	1	1	3
D067	D	0	2	45	2	0.9	2	2	2
D069	D	0	2	52	2	0.77	2	2	2
D071	D	0	2	56	3	0.47	2	2	3
D074	D	0	2	46	3	0.4	2	2	3
D075	D	0	2	50	1	1	2	2	3
D076	D	0	2	45	3	0.9	1	3	3
D077	D	0	2	40	2	0.49	1	3	3
D078	D	0	2	51	3	0.33	2	2	3
D079	D	0	1	31	1	0.7	2	2	1
D080	D	0	2	52	2	0.5	2	2	1
D081	D	0	2	32	1	0.39	2	2	1
D083	D	0	2	48	2	0.38	2	2	1
D092	D	0	1	33	2	0.8	2	2	1
